# Supplementary material for: The Influence of Cardiovascular Risk Factors and Hypogonadism on Cardiac Outcomes in an Aging Population of Beta-Thalassemia Patients
Source: J Cardiovasc Dev Dis. 2021 Dec 21;9(1):3. doi: 10.3390/jcdd9010003 (PMC8781644; doi:10.3390/jcdd9010003)
Supplement: Supplementary file 1 [file jcdd-09-00003-s001.zip]

Archive with 1 entries (1 files):
- jcdd-1441055-supplementary.pdf
